# Supplementary material for: Neighborhood Exposures and Blood Pressure Outcomes: A Cross-Sectional Environmental Study among 19–53 Years-Old Parsis in Mumbai
Source: Int J Environ Res Public Health. 2021 Aug 14;18(16):8594. doi: 10.3390/ijerph18168594 (PMC8391786; doi:10.3390/ijerph18168594)
Supplement: Supplementary file 1 [file ijerph-18-08594-s001.zip]

Archive with 1 entries (1 files):
- ijerph-1337090-supplementary.pdf
